# Supplementary material for: Next-generation morphological character discovery and evaluation: an X-ray micro-CT enhanced revision of the ant genus Zasphinctus Wheeler (Hymenoptera, Formicidae, Dorylinae) in the Afrotropics
Source: Zookeys. 2017 Aug 23;(693):33–93. doi: 10.3897/zookeys.693.13012 (PMC5777420; doi:10.3897/zookeys.693.13012)
Supplement: XML Treatment for Zasphinctus obamai [file zookeys.693.13012-treatment1.xml]

<!DOCTYPE tp:taxon-treatment
  PUBLIC "-//TaxonX//DTD Taxonomic Treatment Publishing DTD v0 20100105//EN" "tax-treatment-NSO.dtd">
<tp:taxon-treatment xmlns:tp="http://www.plazi.org/taxpub"><tp:treatment-meta><kwd-group><label>Taxon classification</label><kwd><named-content xmlns:xlink="http://www.w3.org/1999/xlink" content-type="kingdom">Animalia</named-content></kwd><kwd><named-content xmlns:xlink="http://www.w3.org/1999/xlink" content-type="order">Hymenoptera</named-content></kwd><kwd><named-content xmlns:xlink="http://www.w3.org/1999/xlink" content-type="family">Formicidae</named-content></kwd></kwd-group><mixed-citation publication-type="journal"><person-group><name><surname>Garcia</surname><given-names>Francisco Hita</given-names></name><name><surname>Fischer</surname><given-names>Georg</given-names></name><name><surname>Liu</surname><given-names>Cong</given-names></name><name><surname>Audisio</surname><given-names>Tracy L.</given-names></name><name><surname>Economo</surname><given-names>Evan P.</given-names></name></person-group><article-title>Next-generation morphological character discovery and evaluation: an X-ray <abbrev xmlns:xlink="http://www.w3.org/1999/xlink" xlink:title="X-ray microtomography" id="ABBRID0E6" xlink:type="simple">micro-CT</abbrev> enhanced revision of the ant genus <italic><tp:taxon-name><tp:taxon-name-part taxon-name-part-type="genus" reg="Zasphinctus">Zasphinctus</tp:taxon-name-part></tp:taxon-name></italic> Wheeler (<tp:taxon-name><tp:taxon-name-part taxon-name-part-type="order">Hymenoptera</tp:taxon-name-part></tp:taxon-name>, <tp:taxon-name><tp:taxon-name-part taxon-name-part-type="family">Formicidae</tp:taxon-name-part></tp:taxon-name>, <tp:taxon-name><tp:taxon-name-part taxon-name-part-type="subfamily">Dorylinae</tp:taxon-name-part></tp:taxon-name>) in the Afrotropics</article-title><source>Zookeys</source><day>23</day><month>8</month><year>2017</year><volume>2017</volume><issue>693</issue><fpage>33</fpage><lpage>93</lpage><pub-id pub-id-type="doi">10.3897/zookeys.693.13012</pub-id></mixed-citation></tp:treatment-meta><tp:nomenclature><tp:taxon-name>
              <tp:taxon-name-part taxon-name-part-type="genus" reg="Zasphinctus">Zasphinctus</tp:taxon-name-part>
              <tp:taxon-name-part taxon-name-part-type="species" reg="obamai">obamai</tp:taxon-name-part>
              <object-id xmlns:xlink="http://www.w3.org/1999/xlink" content-type="zoobank" xlink:type="simple">http://zoobank.org/2B973F61-641C-436D-89AC-5955B519563A</object-id>
            </tp:taxon-name><tp:taxon-authority>Hita Garcia</tp:taxon-authority><tp:taxon-status xmlns:xlink="http://www.w3.org/1999/xlink" xlink:type="simple">sp. n.</tp:taxon-status><xref ref-type="fig" rid="F3">Figs 3</xref><xref ref-type="fig" rid="F5">, 4A, D, G, J, M, P</xref><xref ref-type="fig" rid="F6">, 5A, D, G, J, M, P</xref><xref ref-type="fig" rid="F7">, 6A, D, G, J, M, P</xref><xref ref-type="fig" rid="F8">, 7</xref><xref ref-type="fig" rid="F9">, 8</xref><xref ref-type="fig" rid="F16">, 13A</xref><xref ref-type="fig" rid="F21">, 16, Video 1</xref></tp:nomenclature><tp:treatment-sec sec-type="type material" id="SECID0EDGAI"><title>Type material.</title><p>
              <bold>Holotype</bold>, pinned worker, KENYA, Western Province, Kakamega Forest, Buyangu, <named-content xmlns:xlink="http://www.w3.org/1999/xlink" content-type="dwc:verbatimCoordinates" xlink:type="simple"><named-content content-type="geo-json" specific-use="{&#34;type&#34;:&#34;Point&#34;,&#34;coordinates&#34;:[34.864700,0.352220]}" id="NCID0EOGAI" xlink:type="simple">0.35222, 34.8647</named-content></named-content>, 1640 m, secondary rainforest, leaf litter, collection code FHG00001, VII.-VIII.2004 (<italic>F. Hita Garcia</italic>) (<named-content xmlns:xlink="http://www.w3.org/1999/xlink" content-type="dwc:institutional_code" xlink:type="simple">NMKE</named-content>: <ext-link xmlns:xlink="http://www.w3.org/1999/xlink" xlink:type="simple" ext-link-type="uri" xlink:href="http://data.antweb.org/specimen/CASENT0764125">CASENT0764125</ext-link>). <bold>Paratypes</bold>, seven pinned workers: two with same data as holotype (<named-content xmlns:xlink="http://www.w3.org/1999/xlink" content-type="dwc:institutional_code" xlink:type="simple">BMNH</named-content>: <ext-link xmlns:xlink="http://www.w3.org/1999/xlink" xlink:type="simple" ext-link-type="uri" xlink:href="http://data.antweb.org/specimen/CASENT0764126">CASENT0764126</ext-link>; <named-content xmlns:xlink="http://www.w3.org/1999/xlink" content-type="dwc:institutional_code" xlink:type="simple">MCZC</named-content>: <ext-link xmlns:xlink="http://www.w3.org/1999/xlink" xlink:type="simple" ext-link-type="uri" xlink:href="http://data.antweb.org/specimen/CASENT0764127">CASENT0764127</ext-link>); one from KENYA, Western Province, Kakamega Forest, Isecheno, equatorial rainforest, sifted litter and soil under <italic><tp:taxon-name><tp:taxon-name-part taxon-name-part-type="genus" reg="Morus">Morus</tp:taxon-name-part> <tp:taxon-name-part taxon-name-part-type="species" reg="mesozygia">mesozygia</tp:taxon-name-part></tp:taxon-name></italic>, <named-content xmlns:xlink="http://www.w3.org/1999/xlink" content-type="dwc:verbatimCoordinates" xlink:type="simple"><named-content content-type="geo-json" specific-use="{&#34;type&#34;:&#34;Point&#34;,&#34;coordinates&#34;:[34.850000,0.340000]}" id="NCID0EDIAI" xlink:type="simple">0.34, 34.85</named-content></named-content>, 1550 m, 6.XI.2002 (<italic>W. Okeka</italic>) (LACM: <ext-link xmlns:xlink="http://www.w3.org/1999/xlink" xlink:type="simple" ext-link-type="uri" xlink:href="http://data.antweb.org/specimen/CASENT0178218">CASENT0178218</ext-link>; <named-content xmlns:xlink="http://www.w3.org/1999/xlink" content-type="dwc:institutional_code" xlink:type="simple">ZFMK</named-content>: <ext-link xmlns:xlink="http://www.w3.org/1999/xlink" xlink:type="simple" ext-link-type="uri" xlink:href="http://data.antweb.org/specimen/CASENT0764648">CASENT0764648</ext-link>); two from KENYA, Western Province, Kakamega Forest, Kisere Forest Fragment, <named-content xmlns:xlink="http://www.w3.org/1999/xlink" content-type="dwc:verbatimCoordinates" xlink:type="simple"><named-content content-type="geo-json" specific-use="{&#34;type&#34;:&#34;Point&#34;,&#34;coordinates&#34;:[34.893780,0.385050]}" id="NCID0E3IAI" xlink:type="simple">0.38505, 34.89378</named-content></named-content>, 1650 m, rainforest, ex leaf litter, Transect 11, collection code FHG00036, 16.VII.2007 (<italic>F. Hita Garcia</italic>) (<named-content xmlns:xlink="http://www.w3.org/1999/xlink" content-type="dwc:institutional_code" xlink:type="simple">NMKE</named-content>: <ext-link xmlns:xlink="http://www.w3.org/1999/xlink" xlink:type="simple" ext-link-type="uri" xlink:href="http://data.antweb.org/specimen/CASENT0764128">CASENT0764128</ext-link>; <named-content xmlns:xlink="http://www.w3.org/1999/xlink" content-type="dwc:institutional_code" xlink:type="simple">NMKE</named-content>: <ext-link xmlns:xlink="http://www.w3.org/1999/xlink" xlink:type="simple" ext-link-type="uri" xlink:href="http://data.antweb.org/specimen/CASENT0764129">CASENT0764129</ext-link>); and one from KENYA, Western Province, Kakamega Forest, Bunyala Forest Fragment, <named-content xmlns:xlink="http://www.w3.org/1999/xlink" content-type="dwc:verbatimCoordinates" xlink:type="simple"><named-content content-type="geo-json" specific-use="{&#34;type&#34;:&#34;Point&#34;,&#34;coordinates&#34;:[34.699170,0.378890]}" id="NCID0E1JAI" xlink:type="simple">0.37889, 34.69917</named-content></named-content>, 1448 m, Winkler leaf litter extraction, collection code ANTC39476, VIII.2008 (<italic>G. Fischer</italic>) (<named-content xmlns:xlink="http://www.w3.org/1999/xlink" content-type="dwc:institutional_code" xlink:type="simple">ZFMK</named-content>: <ext-link xmlns:xlink="http://www.w3.org/1999/xlink" xlink:type="simple" ext-link-type="uri" xlink:href="http://data.antweb.org/specimen/CASENT0764647">CASENT0764647</ext-link>).</p><fig id="F3" position="float" orientation="portrait"><label>Figure 3.</label><caption><p>Map of sub-Saharan Africa showing the known distribution of the <italic><tp:taxon-name><tp:taxon-name-part taxon-name-part-type="genus" reg="Zasphinctus">Z.</tp:taxon-name-part> <tp:taxon-name-part taxon-name-part-type="species" reg="obamai">obamai</tp:taxon-name-part></tp:taxon-name></italic> sp. n., <italic><tp:taxon-name><tp:taxon-name-part taxon-name-part-type="genus" reg="Zasphinctus">Z.</tp:taxon-name-part> <tp:taxon-name-part taxon-name-part-type="species" reg="sarowiwai">sarowiwai</tp:taxon-name-part></tp:taxon-name></italic> sp. n., and <italic><tp:taxon-name><tp:taxon-name-part taxon-name-part-type="genus" reg="Zasphinctus">Z.</tp:taxon-name-part> <tp:taxon-name-part taxon-name-part-type="species" reg="wilsoni">wilsoni</tp:taxon-name-part></tp:taxon-name></italic> sp. n.</p></caption><graphic xmlns:xlink="http://www.w3.org/1999/xlink" xlink:href="zookeys-693-033-g003.jpg" position="float" orientation="portrait" xlink:type="simple" id="oo_151780.jpg"/></fig><p>
              <bold>Cybertypes</bold>, the cybertype dataset consists of all volumetric raw data in DICOM format, 3D PDFs and 3D rotation videos of scans of head, mesosoma, metasoma, and the full body of the physical holotype (<named-content xmlns:xlink="http://www.w3.org/1999/xlink" content-type="dwc:institutional_code" xlink:type="simple">NMKE</named-content>: <ext-link xmlns:xlink="http://www.w3.org/1999/xlink" xlink:type="simple" ext-link-type="uri" xlink:href="http://data.antweb.org/specimen/CASENT0764125">CASENT0764125</ext-link>) and/or one paratype (<named-content xmlns:xlink="http://www.w3.org/1999/xlink" content-type="dwc:institutional_code" xlink:type="simple">MCZC</named-content>: <ext-link xmlns:xlink="http://www.w3.org/1999/xlink" xlink:type="simple" ext-link-type="uri" xlink:href="http://data.antweb.org/specimen/CASENT0764127">CASENT0764127</ext-link>) in addition to montage photos illustrating head in full-face view, profile and dorsal views of the body of both specimens. The data is deposited at Dryad and can be freely accessed as virtual representation of both types (<xref ref-type="bibr" rid="B47">Hita Garcia et al. 2017c</xref>, <ext-link xmlns:xlink="http://www.w3.org/1999/xlink" xlink:type="simple" ext-link-type="doi" xlink:href="10.5061/dryad.4s3v1">http://dx.doi.org/10.5061/dryad.4s3v1)</ext-link>. In addition to the cybertype data at Dryad, we also provide a freely accessible 3D surface model of the holotype at Sketchfab (<ext-link xmlns:xlink="http://www.w3.org/1999/xlink" xlink:type="simple" ext-link-type="uri" xlink:href="https://sketchfab.com/models/dfe15a58514c4be89cdeff7f9713091c">https://sketchfab.com/models/dfe15a58514c4be89cdeff7f9713091c</ext-link>).</p><fig id="F4" position="float" orientation="portrait"><label>Video 1.</label><caption><p>3D rotation video of <italic><tp:taxon-name><tp:taxon-name-part taxon-name-part-type="genus" reg="Zasphinctus">Zasphinctus</tp:taxon-name-part> <tp:taxon-name-part taxon-name-part-type="species" reg="obamai">obamai</tp:taxon-name-part></tp:taxon-name></italic> sp. n. holotype worker (<ext-link xmlns:xlink="http://www.w3.org/1999/xlink" xlink:type="simple" ext-link-type="uri" xlink:href="http://data.antweb.org/specimen/CASENT0764125">CASENT0764125</ext-link>) based on shaded volumetric surface rendering of full body.</p></caption><media xmlns:xlink="http://www.w3.org/1999/xlink" xlink:href="zookeys-693-033-m001.mov" position="float" orientation="portrait" xlink:type="simple"/></fig></tp:treatment-sec><tp:treatment-sec sec-type="Differential worker diagnosis" id="SECID0E3NAI"><title>Differential worker diagnosis.</title><p>See Table <xref ref-type="table" rid="T3">3</xref>.</p></tp:treatment-sec><tp:treatment-sec sec-type="description" id="SECID0EGOAI"><title>Worker measurements and indices.</title><p>See Table <xref ref-type="table" rid="T4">4</xref>.</p><table-wrap id="T4" position="float" orientation="portrait"><label>Table 4.</label><caption><p>Morphometric data of the three species treated in this study.</p></caption><table id="TID0EFDBG" rules="all"><tbody><tr><th rowspan="2" colspan="1"/><th rowspan="1" colspan="3">
                      <italic><tp:taxon-name><tp:taxon-name-part taxon-name-part-type="genus" reg="Zasphinctus">Z.</tp:taxon-name-part> <tp:taxon-name-part taxon-name-part-type="species" reg="obamai">obamai</tp:taxon-name-part></tp:taxon-name></italic> (N=6)</th><th rowspan="1" colspan="3">
                      <italic><tp:taxon-name><tp:taxon-name-part taxon-name-part-type="genus" reg="Zasphinctus">Z.</tp:taxon-name-part> <tp:taxon-name-part taxon-name-part-type="species" reg="sarowiwai">sarowiwai</tp:taxon-name-part></tp:taxon-name></italic> (N=11)</th><th rowspan="1" colspan="1">
                      <italic><tp:taxon-name><tp:taxon-name-part taxon-name-part-type="genus" reg="Zasphinctus">Z.</tp:taxon-name-part> <tp:taxon-name-part taxon-name-part-type="species" reg="wilsoni">wilsoni</tp:taxon-name-part></tp:taxon-name></italic> (N=1)</th></tr><tr><th rowspan="1" colspan="1">Min</th><th rowspan="1" colspan="1">Max</th><th rowspan="1" colspan="1">Mean</th><th rowspan="1" colspan="1">Min</th><th rowspan="1" colspan="1">Max</th><th rowspan="1" colspan="1">Mean</th><th rowspan="1" colspan="1"/></tr><tr><td rowspan="1" colspan="1">
                      <bold><abbrev xmlns:xlink="http://www.w3.org/1999/xlink" xlink:title="Head Length" id="ABBRID0EJRAI" xlink:type="simple">HL</abbrev></bold>
                    </td><td rowspan="1" colspan="1">0.55</td><td rowspan="1" colspan="1">0.59</td><td rowspan="1" colspan="1">0.56</td><td rowspan="1" colspan="1">0.78</td><td rowspan="1" colspan="1">0.90</td><td rowspan="1" colspan="1">0.86</td><td rowspan="1" colspan="1">0.60</td></tr><tr><td rowspan="1" colspan="1">
                      <bold><abbrev xmlns:xlink="http://www.w3.org/1999/xlink" xlink:title="Head Width" id="ABBRID0EISAI" xlink:type="simple">HW</abbrev></bold>
                    </td><td rowspan="1" colspan="1">0.44</td><td rowspan="1" colspan="1">0.47</td><td rowspan="1" colspan="1">0.45</td><td rowspan="1" colspan="1">0.64</td><td rowspan="1" colspan="1">0.77</td><td rowspan="1" colspan="1">0.73</td><td rowspan="1" colspan="1">0.49</td></tr><tr><td rowspan="1" colspan="1">
                      <bold><abbrev xmlns:xlink="http://www.w3.org/1999/xlink" xlink:title="Scape Length" id="ABBRID0EHTAI" xlink:type="simple">SL</abbrev></bold>
                    </td><td rowspan="1" colspan="1">0.26</td><td rowspan="1" colspan="1">0.31</td><td rowspan="1" colspan="1">0.28</td><td rowspan="1" colspan="1">0.41</td><td rowspan="1" colspan="1">0.50</td><td rowspan="1" colspan="1">0.48</td><td rowspan="1" colspan="1">0.32</td></tr><tr><td rowspan="1" colspan="1">
                      <bold>SW</bold>
                    </td><td rowspan="1" colspan="1">0.12</td><td rowspan="1" colspan="1">0.14</td><td rowspan="1" colspan="1">0.13</td><td rowspan="1" colspan="1">0.17</td><td rowspan="1" colspan="1">0.21</td><td rowspan="1" colspan="1">0.19</td><td rowspan="1" colspan="1">0.12</td></tr><tr><td rowspan="1" colspan="1">
                      <bold><abbrev xmlns:xlink="http://www.w3.org/1999/xlink" xlink:title="Pronotal Height" id="ABBRID0ECVAI" xlink:type="simple">PH</abbrev></bold>
                    </td><td rowspan="1" colspan="1">0.26</td><td rowspan="1" colspan="1">0.29</td><td rowspan="1" colspan="1">0.27</td><td rowspan="1" colspan="1">0.44</td><td rowspan="1" colspan="1">0.52</td><td rowspan="1" colspan="1">0.49</td><td rowspan="1" colspan="1">0.32</td></tr><tr><td rowspan="1" colspan="1">
                      <bold><abbrev xmlns:xlink="http://www.w3.org/1999/xlink" xlink:title="Pronotal Width" id="ABBRID0EBWAI" xlink:type="simple">PW</abbrev></bold>
                    </td><td rowspan="1" colspan="1">0.28</td><td rowspan="1" colspan="1">0.33</td><td rowspan="1" colspan="1">0.30</td><td rowspan="1" colspan="1">0.47</td><td rowspan="1" colspan="1">0.55</td><td rowspan="1" colspan="1">0.52</td><td rowspan="1" colspan="1">0.35</td></tr><tr><td rowspan="1" colspan="1">
                      <bold><abbrev xmlns:xlink="http://www.w3.org/1999/xlink" xlink:title="Dorsal Mesosoma Length" id="ABBRID0EAXAI" xlink:type="simple">DML</abbrev></bold>
                    </td><td rowspan="1" colspan="1">0.53</td><td rowspan="1" colspan="1">0.65</td><td rowspan="1" colspan="1">0.59</td><td rowspan="1" colspan="1">0.85</td><td rowspan="1" colspan="1">0.99</td><td rowspan="1" colspan="1">0.95</td><td rowspan="1" colspan="1">0.66</td></tr><tr><td rowspan="1" colspan="1">
                      <bold><abbrev xmlns:xlink="http://www.w3.org/1999/xlink" xlink:title="Weber’s Length of Mesosoma" id="ABBRID0E6XAI" xlink:type="simple">WL</abbrev></bold>
                    </td><td rowspan="1" colspan="1">0.73</td><td rowspan="1" colspan="1">0.81</td><td rowspan="1" colspan="1">0.77</td><td rowspan="1" colspan="1">1.08</td><td rowspan="1" colspan="1">1.30</td><td rowspan="1" colspan="1">1.22</td><td rowspan="1" colspan="1">0.87</td></tr><tr><td rowspan="1" colspan="1">
                      <bold><abbrev xmlns:xlink="http://www.w3.org/1999/xlink" xlink:title="Metafemur Length" id="ABBRID0E5YAI" xlink:type="simple">MFL</abbrev></bold>
                    </td><td rowspan="1" colspan="1">0.33</td><td rowspan="1" colspan="1">0.37</td><td rowspan="1" colspan="1">0.35</td><td rowspan="1" colspan="1">0.58</td><td rowspan="1" colspan="1">0.69</td><td rowspan="1" colspan="1">0.64</td><td rowspan="1" colspan="1">0.49</td></tr><tr><td rowspan="1" colspan="1">
                      <bold><abbrev xmlns:xlink="http://www.w3.org/1999/xlink" xlink:title="Abdominal Segment II (petiole) Length" id="ABBRID0E4ZAI" xlink:type="simple">PTL</abbrev></bold>
                    </td><td rowspan="1" colspan="1">0.27</td><td rowspan="1" colspan="1">0.29</td><td rowspan="1" colspan="1">0.28</td><td rowspan="1" colspan="1">0.40</td><td rowspan="1" colspan="1">0.47</td><td rowspan="1" colspan="1">0.44</td><td rowspan="1" colspan="1">0.29</td></tr><tr><td rowspan="1" colspan="1">
                      <bold><abbrev xmlns:xlink="http://www.w3.org/1999/xlink" xlink:title="Abdominal Segment II (petiole) Height" id="ABBRID0E31AI" xlink:type="simple">PTH</abbrev></bold>
                    </td><td rowspan="1" colspan="1">0.22</td><td rowspan="1" colspan="1">0.24</td><td rowspan="1" colspan="1">0.23</td><td rowspan="1" colspan="1">0.39</td><td rowspan="1" colspan="1">0.45</td><td rowspan="1" colspan="1">0.42</td><td rowspan="1" colspan="1">0.26</td></tr><tr><td rowspan="1" colspan="1">
                      <bold><abbrev xmlns:xlink="http://www.w3.org/1999/xlink" xlink:title="Abdominal Segment II (petiole) Width" id="ABBRID0E22AI" xlink:type="simple">PTW</abbrev></bold>
                    </td><td rowspan="1" colspan="1">0.23</td><td rowspan="1" colspan="1">0.26</td><td rowspan="1" colspan="1">0.24</td><td rowspan="1" colspan="1">0.41</td><td rowspan="1" colspan="1">0.50</td><td rowspan="1" colspan="1">0.47</td><td rowspan="1" colspan="1">0.27</td></tr><tr><td rowspan="1" colspan="1">
                      <bold><abbrev xmlns:xlink="http://www.w3.org/1999/xlink" xlink:title="Abdominal Segment III Length" id="ABBRID0E13AI" xlink:type="simple">A3L</abbrev></bold>
                    </td><td rowspan="1" colspan="1">0.33</td><td rowspan="1" colspan="1">0.39</td><td rowspan="1" colspan="1">0.36</td><td rowspan="1" colspan="1">0.50</td><td rowspan="1" colspan="1">0.59</td><td rowspan="1" colspan="1">0.55</td><td rowspan="1" colspan="1">0.48</td></tr><tr><td rowspan="1" colspan="1">
                      <bold><abbrev xmlns:xlink="http://www.w3.org/1999/xlink" xlink:title="Abdominal Segment III Width" id="ABBRID0EZ4AI" xlink:type="simple">A3W</abbrev></bold>
                    </td><td rowspan="1" colspan="1">0.38</td><td rowspan="1" colspan="1">0.43</td><td rowspan="1" colspan="1">0.41</td><td rowspan="1" colspan="1">0.56</td><td rowspan="1" colspan="1">0.67</td><td rowspan="1" colspan="1">0.63</td><td rowspan="1" colspan="1">0.43</td></tr><tr><td rowspan="1" colspan="1">
                      <bold><abbrev xmlns:xlink="http://www.w3.org/1999/xlink" xlink:title="Abdominal Segment IV Length" id="ABBRID0EY5AI" xlink:type="simple">A4L</abbrev></bold>
                    </td><td rowspan="1" colspan="1">0.26</td><td rowspan="1" colspan="1">0.29</td><td rowspan="1" colspan="1">0.28</td><td rowspan="1" colspan="1">0.41</td><td rowspan="1" colspan="1">0.56</td><td rowspan="1" colspan="1">0.50</td><td rowspan="1" colspan="1">0.31</td></tr><tr><td rowspan="1" colspan="1">
                      <bold><abbrev xmlns:xlink="http://www.w3.org/1999/xlink" xlink:title="Abdominal Segment IV Width" id="ABBRID0EX6AI" xlink:type="simple">A4W</abbrev></bold>
                    </td><td rowspan="1" colspan="1">0.46</td><td rowspan="1" colspan="1">0.52</td><td rowspan="1" colspan="1">0.49</td><td rowspan="1" colspan="1">0.71</td><td rowspan="1" colspan="1">0.83</td><td rowspan="1" colspan="1">0.79</td><td rowspan="1" colspan="1">0.54</td></tr><tr><td rowspan="1" colspan="1">
                      <bold><abbrev xmlns:xlink="http://www.w3.org/1999/xlink" xlink:title="Abdominal Segment V Length" id="ABBRID0EWABI" xlink:type="simple">A5L</abbrev></bold>
                    </td><td rowspan="1" colspan="1">0.25</td><td rowspan="1" colspan="1">0.29</td><td rowspan="1" colspan="1">0.27</td><td rowspan="1" colspan="1">0.40</td><td rowspan="1" colspan="1">0.49</td><td rowspan="1" colspan="1">0.45</td><td rowspan="1" colspan="1">0.32</td></tr><tr><td rowspan="1" colspan="1">
                      <bold><abbrev xmlns:xlink="http://www.w3.org/1999/xlink" xlink:title="Abdominal Segment V Width" id="ABBRID0EVBBI" xlink:type="simple">A5W</abbrev></bold>
                    </td><td rowspan="1" colspan="1">0.47</td><td rowspan="1" colspan="1">0.52</td><td rowspan="1" colspan="1">0.49</td><td rowspan="1" colspan="1">0.71</td><td rowspan="1" colspan="1">0.85</td><td rowspan="1" colspan="1">0.80</td><td rowspan="1" colspan="1">0.55</td></tr><tr><td rowspan="1" colspan="1">
                      <bold><abbrev xmlns:xlink="http://www.w3.org/1999/xlink" xlink:title="Abdominal Segment VI Length" id="ABBRID0EUCBI" xlink:type="simple">A6L</abbrev></bold>
                    </td><td rowspan="1" colspan="1">0.26</td><td rowspan="1" colspan="1">0.30</td><td rowspan="1" colspan="1">0.28</td><td rowspan="1" colspan="1">0.36</td><td rowspan="1" colspan="1">0.41</td><td rowspan="1" colspan="1">0.39</td><td rowspan="1" colspan="1">0.32</td></tr><tr><td rowspan="1" colspan="1">
                      <bold><abbrev xmlns:xlink="http://www.w3.org/1999/xlink" xlink:title="Abdominal Segment VI Width" id="ABBRID0ETDBI" xlink:type="simple">A6W</abbrev></bold>
                    </td><td rowspan="1" colspan="1">0.45</td><td rowspan="1" colspan="1">0.49</td><td rowspan="1" colspan="1">0.47</td><td rowspan="1" colspan="1">0.67</td><td rowspan="1" colspan="1">0.78</td><td rowspan="1" colspan="1">0.73</td><td rowspan="1" colspan="1">0.51</td></tr><tr><td rowspan="1" colspan="1">
                      <bold><abbrev xmlns:xlink="http://www.w3.org/1999/xlink" xlink:title="Cephalic Index" id="ABBRID0ESEBI" xlink:type="simple">CI</abbrev></bold>
                    </td><td rowspan="1" colspan="1">78</td><td rowspan="1" colspan="1">80</td><td rowspan="1" colspan="1">80</td><td rowspan="1" colspan="1">82</td><td rowspan="1" colspan="1">86</td><td rowspan="1" colspan="1">84</td><td rowspan="1" colspan="1">82</td></tr><tr><td rowspan="1" colspan="1">
                      <bold><abbrev xmlns:xlink="http://www.w3.org/1999/xlink" xlink:title="Scape Index" id="ABBRID0ERFBI" xlink:type="simple">SI</abbrev></bold>
                    </td><td rowspan="1" colspan="1">47</td><td rowspan="1" colspan="1">53</td><td rowspan="1" colspan="1">50</td><td rowspan="1" colspan="1">53</td><td rowspan="1" colspan="1">57</td><td rowspan="1" colspan="1">55</td><td rowspan="1" colspan="1">53</td></tr><tr><td rowspan="1" colspan="1">
                      <bold>SI2</bold>
                    </td><td rowspan="1" colspan="1">215</td><td rowspan="1" colspan="1">242</td><td rowspan="1" colspan="1">228</td><td rowspan="1" colspan="1">238</td><td rowspan="1" colspan="1">261</td><td rowspan="1" colspan="1">247</td><td rowspan="1" colspan="1">267</td></tr><tr><td rowspan="1" colspan="1">
                      <bold><abbrev xmlns:xlink="http://www.w3.org/1999/xlink" xlink:title="Dorsal Mesosoma Index" id="ABBRID0EMHBI" xlink:type="simple">DMI</abbrev></bold>
                    </td><td rowspan="1" colspan="1">38</td><td rowspan="1" colspan="1">40</td><td rowspan="1" colspan="1">39</td><td rowspan="1" colspan="1">41</td><td rowspan="1" colspan="1">44</td><td rowspan="1" colspan="1">42</td><td rowspan="1" colspan="1">40</td></tr><tr><td rowspan="1" colspan="1">
                      <bold><abbrev xmlns:xlink="http://www.w3.org/1999/xlink" xlink:title="Dorsal Mesosoma Index 2" id="ABBRID0ELIBI" xlink:type="simple">DMI2</abbrev></bold>
                    </td><td rowspan="1" colspan="1">49</td><td rowspan="1" colspan="1">53</td><td rowspan="1" colspan="1">51</td><td rowspan="1" colspan="1">53</td><td rowspan="1" colspan="1">58</td><td rowspan="1" colspan="1">55</td><td rowspan="1" colspan="1">53</td></tr><tr><td rowspan="1" colspan="1">
                      <bold><abbrev xmlns:xlink="http://www.w3.org/1999/xlink" xlink:title="Lateral Mesosoma Index" id="ABBRID0EKJBI" xlink:type="simple">LMI</abbrev></bold>
                    </td><td rowspan="1" colspan="1">34</td><td rowspan="1" colspan="1">36</td><td rowspan="1" colspan="1">36</td><td rowspan="1" colspan="1">40</td><td rowspan="1" colspan="1">41</td><td rowspan="1" colspan="1">40</td><td rowspan="1" colspan="1">37</td></tr><tr><td rowspan="1" colspan="1">
                      <bold>MFI</bold>
                    </td><td rowspan="1" colspan="1">75</td><td rowspan="1" colspan="1">79</td><td rowspan="1" colspan="1">77</td><td rowspan="1" colspan="1">88</td><td rowspan="1" colspan="1">91</td><td rowspan="1" colspan="1">89</td><td rowspan="1" colspan="1">100</td></tr><tr><td rowspan="1" colspan="1">
                      <bold><abbrev xmlns:xlink="http://www.w3.org/1999/xlink" xlink:title="Lateral Petiole Index" id="ABBRID0EFLBI" xlink:type="simple">LPI</abbrev></bold>
                    </td><td rowspan="1" colspan="1">117</td><td rowspan="1" colspan="1">123</td><td rowspan="1" colspan="1">120</td><td rowspan="1" colspan="1">102</td><td rowspan="1" colspan="1">112</td><td rowspan="1" colspan="1">105</td><td rowspan="1" colspan="1">112</td></tr><tr><td rowspan="1" colspan="1">
                      <bold><abbrev xmlns:xlink="http://www.w3.org/1999/xlink" xlink:title="Dorsal Petiole Index" id="ABBRID0EEMBI" xlink:type="simple">DPI</abbrev></bold>
                    </td><td rowspan="1" colspan="1">82</td><td rowspan="1" colspan="1">93</td><td rowspan="1" colspan="1">88</td><td rowspan="1" colspan="1">101</td><td rowspan="1" colspan="1">111</td><td rowspan="1" colspan="1">105</td><td rowspan="1" colspan="1">93</td></tr><tr><td rowspan="1" colspan="1">
                      <bold><abbrev xmlns:xlink="http://www.w3.org/1999/xlink" xlink:title="Dorsal Abdominal Segment III Index" id="ABBRID0EDNBI" xlink:type="simple">DA3I</abbrev></bold>
                    </td><td rowspan="1" colspan="1">108</td><td rowspan="1" colspan="1">115</td><td rowspan="1" colspan="1">112</td><td rowspan="1" colspan="1">112</td><td rowspan="1" colspan="1">117</td><td rowspan="1" colspan="1">114</td><td rowspan="1" colspan="1">90</td></tr><tr><td rowspan="1" colspan="1">
                      <bold><abbrev xmlns:xlink="http://www.w3.org/1999/xlink" xlink:title="Dorsal Abdominal Segment IV Index" id="ABBRID0ECOBI" xlink:type="simple">DA4I</abbrev></bold>
                    </td><td rowspan="1" colspan="1">170</td><td rowspan="1" colspan="1">181</td><td rowspan="1" colspan="1">176</td><td rowspan="1" colspan="1">145</td><td rowspan="1" colspan="1">173</td><td rowspan="1" colspan="1">159</td><td rowspan="1" colspan="1">174</td></tr><tr><td rowspan="1" colspan="1">
                      <bold><abbrev xmlns:xlink="http://www.w3.org/1999/xlink" xlink:title="Dorsal Abdominal Segment V Index" id="ABBRID0EBPBI" xlink:type="simple">DA5I</abbrev></bold>
                    </td><td rowspan="1" colspan="1">174</td><td rowspan="1" colspan="1">188</td><td rowspan="1" colspan="1">180</td><td rowspan="1" colspan="1">167</td><td rowspan="1" colspan="1">181</td><td rowspan="1" colspan="1">177</td><td rowspan="1" colspan="1">172</td></tr><tr><td rowspan="1" colspan="1">
                      <bold><abbrev xmlns:xlink="http://www.w3.org/1999/xlink" xlink:title="Dorsal Abdominal Segment VI Index" id="ABBRID0EAQBI" xlink:type="simple">DA6I</abbrev></bold>
                    </td><td rowspan="1" colspan="1">163</td><td rowspan="1" colspan="1">173</td><td rowspan="1" colspan="1">169</td><td rowspan="1" colspan="1">186</td><td rowspan="1" colspan="1">197</td><td rowspan="1" colspan="1">189</td><td rowspan="1" colspan="1">159</td></tr></tbody></table></table-wrap></tp:treatment-sec><tp:treatment-sec sec-type="etymology" id="SECID0EZQBI"><title>Etymology.</title><p>This species is named in honour of Barack Hussein <tp:taxon-name><tp:taxon-name-part taxon-name-part-type="genus" reg="Obama">Obama</tp:taxon-name-part></tp:taxon-name>, the 44th President of the United States of America. We want to acknowledge his important efforts undertaken for the conservation of fragile natural habitats around the globe. Also, the type locality of <italic><tp:taxon-name><tp:taxon-name-part taxon-name-part-type="genus" reg="Zasphinctus">Z.</tp:taxon-name-part> <tp:taxon-name-part taxon-name-part-type="species" reg="obamai">obamai</tp:taxon-name-part></tp:taxon-name></italic> is geographically close to the hometown of <tp:taxon-name><tp:taxon-name-part taxon-name-part-type="genus" reg="Obama">Obama</tp:taxon-name-part></tp:taxon-name>’s paternal family in Western Kenya.</p><!--PageBreak--><!--PageBreak--><!--PageBreak--><!--PageBreak--></tp:treatment-sec><tp:treatment-sec sec-type="distribution" id="SECID0E1RBI"><title>Distribution and biology.</title><p>
              <italic><tp:taxon-name><tp:taxon-name-part taxon-name-part-type="genus" reg="Zasphinctus">Zasphinctus</tp:taxon-name-part> <tp:taxon-name-part taxon-name-part-type="species" reg="obamai">obamai</tp:taxon-name-part></tp:taxon-name></italic> is only known from the type locality, the Kakamega Forest in Western Kenya, which is a tropical equatorial rainforest. Despite a thorough ant inventory (<xref ref-type="bibr" rid="B40">Hita Garcia et al. 2009</xref>), <italic><tp:taxon-name><tp:taxon-name-part taxon-name-part-type="genus" reg="Zasphinctus">Z.</tp:taxon-name-part> <tp:taxon-name-part taxon-name-part-type="species" reg="obamai">obamai</tp:taxon-name-part></tp:taxon-name></italic> was only sampled four times making it one of the rarest ant species of the Kakamega Forest. It was only found in the leaf litter layer of primary or near-primary forest habitats. Considering the rarity of this species in the type locality it is possible that it might also be encountered in other rainforest localities westwards of Kakamega, but eluded collections in the past. However, presently, <italic><tp:taxon-name><tp:taxon-name-part taxon-name-part-type="genus" reg="Zasphinctus">Z.</tp:taxon-name-part> <tp:taxon-name-part taxon-name-part-type="species" reg="obamai">obamai</tp:taxon-name-part></tp:taxon-name></italic> appears to be endemic to this one forest.</p><!--PageBreak--><!--PageBreak--></tp:treatment-sec><tp:treatment-sec sec-type="Diagnostic comments" id="SECID0EHTBI"><title>Diagnostic comments.</title><p>
              <italic><tp:taxon-name><tp:taxon-name-part taxon-name-part-type="genus" reg="Zasphinctus">Zasphinctus</tp:taxon-name-part> <tp:taxon-name-part taxon-name-part-type="species" reg="obamai">obamai</tp:taxon-name-part></tp:taxon-name></italic> appears to be morphologically closer to <italic><tp:taxon-name><tp:taxon-name-part taxon-name-part-type="genus" reg="Zasphinctus">Z.</tp:taxon-name-part> <tp:taxon-name-part taxon-name-part-type="species" reg="wilsoni">wilsoni</tp:taxon-name-part></tp:taxon-name></italic> than to <italic><tp:taxon-name><tp:taxon-name-part taxon-name-part-type="genus" reg="Zasphinctus">Z.</tp:taxon-name-part> <tp:taxon-name-part taxon-name-part-type="species" reg="sarowiwai">sarowiwai</tp:taxon-name-part></tp:taxon-name></italic>. Among other important differences, <italic><tp:taxon-name><tp:taxon-name-part taxon-name-part-type="genus" reg="Zasphinctus">Z.</tp:taxon-name-part> <tp:taxon-name-part taxon-name-part-type="species" reg="obamai">obamai</tp:taxon-name-part></tp:taxon-name></italic> and <italic><tp:taxon-name><tp:taxon-name-part taxon-name-part-type="genus" reg="Zasphinctus">Z.</tp:taxon-name-part> <tp:taxon-name-part taxon-name-part-type="species" reg="wilsoni">wilsoni</tp:taxon-name-part></tp:taxon-name></italic> are significantly smaller, lack a median clypeal tooth, and have a clearly defined vertexal margin compared to <italic><tp:taxon-name><tp:taxon-name-part taxon-name-part-type="genus" reg="Zasphinctus">Z.</tp:taxon-name-part> <tp:taxon-name-part taxon-name-part-type="species" reg="sarowiwai">sarowiwai</tp:taxon-name-part></tp:taxon-name></italic>. <italic><tp:taxon-name><tp:taxon-name-part taxon-name-part-type="genus" reg="Zasphinctus">Zasphinctus</tp:taxon-name-part> <tp:taxon-name-part taxon-name-part-type="species" reg="obamai">obamai</tp:taxon-name-part></tp:taxon-name></italic> and <italic><tp:taxon-name><tp:taxon-name-part taxon-name-part-type="genus" reg="Zasphinctus">Z.</tp:taxon-name-part> <tp:taxon-name-part taxon-name-part-type="species" reg="wilsoni">wilsoni</tp:taxon-name-part></tp:taxon-name></italic> can be easily separated by the characters provided above in Table <xref ref-type="table" rid="T3">3</xref>. On the basis of the type series, there is no observable intraspecific variation.</p><fig id="F5" position="float" orientation="portrait"><label>Figure 4.</label><caption><p>Illustrated diagnostic character matrix based on <abbrev xmlns:xlink="http://www.w3.org/1999/xlink" xlink:title="X-ray microtomography" id="ABBRID0ERWBI" xlink:type="simple">micro-CT</abbrev> images used for species delimitations (<italic><tp:taxon-name><tp:taxon-name-part taxon-name-part-type="genus" reg="Zasphinctus">Z.</tp:taxon-name-part> <tp:taxon-name-part taxon-name-part-type="species" reg="obamai">obamai</tp:taxon-name-part></tp:taxon-name></italic> = left column, <italic><tp:taxon-name><tp:taxon-name-part taxon-name-part-type="genus" reg="Zasphinctus">Z.</tp:taxon-name-part> <tp:taxon-name-part taxon-name-part-type="species" reg="sarowiwai">sarowiwai</tp:taxon-name-part></tp:taxon-name></italic> = middle column, <italic><tp:taxon-name><tp:taxon-name-part taxon-name-part-type="genus" reg="Zasphinctus">Z.</tp:taxon-name-part> <tp:taxon-name-part taxon-name-part-type="species" reg="wilsoni">wilsoni</tp:taxon-name-part></tp:taxon-name></italic> = right column). <bold>A, B, C</bold> Cephalic capsule in profile (virtually dissected) <bold>D, E, F</bold> Clypeus and torulo-posttorular complex in anterior view <bold>G, H, I</bold> Anterior head (antennae virtually removed) showing parafrontal ridges (orange) and torulo-posttorular complex (green) <bold>J, K, L</bold> Antennal scape in dorsal view (virtually dissected) <bold>M, N, O</bold> Head in posterodorsal view showing vertexal margin (orange), posterior face, and occipital margin (green) <bold>P, Q, R</bold> Head in posterior view showing occiput and occipital foramen (virtually dissected) (ventral head facing upwards).</p></caption><graphic xmlns:xlink="http://www.w3.org/1999/xlink" xlink:href="zookeys-693-033-g005.jpg" position="float" orientation="portrait" xlink:type="simple" id="oo_151782.jpg"/></fig><fig id="F6" position="float" orientation="portrait"><label>Figure 5.</label><caption><p>Illustrated diagnostic character matrix based on <abbrev xmlns:xlink="http://www.w3.org/1999/xlink" xlink:title="X-ray microtomography" id="ABBRID0EPYBI" xlink:type="simple">micro-CT</abbrev> images used for species delimitations (<italic><tp:taxon-name><tp:taxon-name-part taxon-name-part-type="genus" reg="Zasphinctus">Z.</tp:taxon-name-part> <tp:taxon-name-part taxon-name-part-type="species" reg="obamai">obamai</tp:taxon-name-part></tp:taxon-name></italic> = left column, <italic><tp:taxon-name><tp:taxon-name-part taxon-name-part-type="genus" reg="Zasphinctus">Z.</tp:taxon-name-part> <tp:taxon-name-part taxon-name-part-type="species" reg="sarowiwai">sarowiwai</tp:taxon-name-part></tp:taxon-name></italic> = middle column, <italic><tp:taxon-name><tp:taxon-name-part taxon-name-part-type="genus" reg="Zasphinctus">Z.</tp:taxon-name-part> <tp:taxon-name-part taxon-name-part-type="species" reg="wilsoni">wilsoni</tp:taxon-name-part></tp:taxon-name></italic> = right column). <bold>A, B, C</bold> Posterior head in ventral view showing ventral occipital margin (virtually dissected) <bold>D, E, F</bold> Head in ventral view showing mouthparts and hypostoma (virtually dissected). <bold>G, H, I</bold> Mesosoma in profile (orange) with pleural endophragmal pit (green) <bold>J, K, L</bold> Mesosoma in dorsal view <bold>M, N, O</bold> Petiole in profile showing petiolar tergum (green) and petiolar sternum (orange) with subpetiolar process <bold>P, Q, R</bold> Petiole in dorsal view.</p></caption><graphic xmlns:xlink="http://www.w3.org/1999/xlink" xlink:href="zookeys-693-033-g006.jpg" position="float" orientation="portrait" xlink:type="simple" id="oo_151783.jpg"/></fig><fig id="F7" position="float" orientation="portrait"><label>Figure 6.</label><caption><p>Illustrated diagnostic character matrix based on <abbrev xmlns:xlink="http://www.w3.org/1999/xlink" xlink:title="X-ray microtomography" id="ABBRID0EN1BI" xlink:type="simple">micro-CT</abbrev> images used for species delimitations (<italic><tp:taxon-name><tp:taxon-name-part taxon-name-part-type="genus" reg="Zasphinctus">Z.</tp:taxon-name-part> <tp:taxon-name-part taxon-name-part-type="species" reg="obamai">obamai</tp:taxon-name-part></tp:taxon-name></italic> = left column, <italic><tp:taxon-name><tp:taxon-name-part taxon-name-part-type="genus" reg="Zasphinctus">Z.</tp:taxon-name-part> <tp:taxon-name-part taxon-name-part-type="species" reg="sarowiwai">sarowiwai</tp:taxon-name-part></tp:taxon-name></italic> = middle column, <italic><tp:taxon-name><tp:taxon-name-part taxon-name-part-type="genus" reg="Zasphinctus">Z.</tp:taxon-name-part> <tp:taxon-name-part taxon-name-part-type="species" reg="wilsoni">wilsoni</tp:taxon-name-part></tp:taxon-name></italic> = right column). <bold>A, B, C</bold> Subpetiolar process of petiolar sternum in ventral view (virtually dissected) <bold>D, E, F</bold> Abdominal segment III in dorsal view <bold>G, H, I</bold> Abdominal segment III (orange) in ventral view with posterior end (green) <bold>J, K, L</bold> Abdominal segment III in anteroventral view showing prora (virtually dissected) <bold>M, N, O</bold> Abdominal segment VI in dorsal view <bold>P, Q, R</bold> Abdominal segments III, IV, V, and VI in ventral view showing girdling constrictions.</p></caption><graphic xmlns:xlink="http://www.w3.org/1999/xlink" xlink:href="zookeys-693-033-g007.jpg" position="float" orientation="portrait" xlink:type="simple" id="oo_151784.jpg"/></fig><fig id="F8" position="float" orientation="portrait"><label>Figure 7.</label><caption><p>
                  <italic><tp:taxon-name><tp:taxon-name-part taxon-name-part-type="genus" reg="Zasphinctus">Zasphinctus</tp:taxon-name-part> <tp:taxon-name-part taxon-name-part-type="species" reg="obamai">obamai</tp:taxon-name-part></tp:taxon-name></italic> sp. n. holotype worker (<ext-link xmlns:xlink="http://www.w3.org/1999/xlink" xlink:type="simple" ext-link-type="uri" xlink:href="http://data.antweb.org/specimen/CASENT0764125">CASENT0764125</ext-link>). <bold>A</bold> Body in profile <bold>B</bold> Body in dorsal view <bold>C</bold> Head in full-face view <bold>D</bold> Abdominal segments III–VII in dorsal view.</p></caption><graphic xmlns:xlink="http://www.w3.org/1999/xlink" xlink:href="zookeys-693-033-g008.jpg" position="float" orientation="portrait" xlink:type="simple" id="oo_151785.jpg"/></fig><fig id="F9" position="float" orientation="portrait"><label>Figure 8.</label><caption><p>Shaded surface display volume renderings of 3D models of <italic><tp:taxon-name><tp:taxon-name-part taxon-name-part-type="genus" reg="Zasphinctus">Zasphinctus</tp:taxon-name-part> <tp:taxon-name-part taxon-name-part-type="species" reg="obamai">obamai</tp:taxon-name-part></tp:taxon-name></italic> sp. n. paratype worker (<ext-link xmlns:xlink="http://www.w3.org/1999/xlink" xlink:type="simple" ext-link-type="uri" xlink:href="http://data.antweb.org/specimen/CASENT0764127">CASENT0764127</ext-link>). <bold>A</bold> Head in full-face dorsal view <bold>B</bold> Head in anterodorsal view <bold>C</bold> Anterior cephalic dorsum and mandibles in anterodorsal view <bold>D</bold> Head in ventral view <bold>E</bold> Occiput in posterior view (ventral head facing upwards) <bold>F</bold> Head in posterodorsal view <bold>G</bold> Mesosoma in profile <bold>H</bold> Mesosoma in dorsal view <bold>I</bold> Abdominal segment II (petiole) in profile <bold>J</bold> Abdominal segment II (petiole) in dorsal view <bold>K</bold> Abdominal segment II (petiole) in ventral view <bold>L</bold> Abdominal segments III–VII in profile <bold>M</bold> Abdominal segments III and IV in dorsal view <bold>N</bold> Abdominal segments V–VII in dorsal view <bold>O</bold> Abdominal segments III–VII in ventral view.</p></caption><graphic xmlns:xlink="http://www.w3.org/1999/xlink" xlink:href="zookeys-693-033-g009.jpg" position="float" orientation="portrait" xlink:type="simple" id="oo_151786.jpg"/></fig></tp:treatment-sec><tp:treatment-sec><!--Section generated to contain objects referenced in tp:taxon-treatment.--><fig id="F16" position="float" orientation="portrait"><label>Figure 13.</label><caption><p>Shaded surface display volume renderings of 3D models of mouthparts (excluding mandibles) in closed configuration (green=maxillae; yellow=labrum; orange=labium). <bold>A</bold> <italic><tp:taxon-name><tp:taxon-name-part taxon-name-part-type="genus" reg="Zasphinctus">Zasphinctus</tp:taxon-name-part> <tp:taxon-name-part taxon-name-part-type="species" reg="obamai">obamai</tp:taxon-name-part></tp:taxon-name></italic> sp. n. (<ext-link xmlns:xlink="http://www.w3.org/1999/xlink" xlink:type="simple" ext-link-type="uri" xlink:href="http://data.antweb.org/specimen/CASENT0764127">CASENT0764127</ext-link>) <bold>B</bold> <italic><tp:taxon-name><tp:taxon-name-part taxon-name-part-type="genus" reg="Zasphinctus">Zasphinctus</tp:taxon-name-part> <tp:taxon-name-part taxon-name-part-type="species" reg="sarowiwai">sarowiwai</tp:taxon-name-part></tp:taxon-name></italic> sp. n. (<ext-link xmlns:xlink="http://www.w3.org/1999/xlink" xlink:type="simple" ext-link-type="uri" xlink:href="http://data.antweb.org/specimen/CASENT0764654">CASENT0764654</ext-link>) <bold>C</bold> <italic><tp:taxon-name><tp:taxon-name-part taxon-name-part-type="genus" reg="Zasphinctus">Zasphinctus</tp:taxon-name-part> <tp:taxon-name-part taxon-name-part-type="species" reg="wilsoni">wilsoni</tp:taxon-name-part></tp:taxon-name></italic> sp. n. (MCZ-ENT-00512764).</p></caption><graphic xmlns:xlink="http://www.w3.org/1999/xlink" xlink:href="zookeys-693-033-g016.jpg" position="float" orientation="portrait" xlink:type="simple" id="oo_151793.jpg"/></fig><fig id="F21" position="float" orientation="portrait"><label>Figure 16.</label><caption><p>Comparison of full body scan versus single body part scans based on <italic><tp:taxon-name><tp:taxon-name-part taxon-name-part-type="genus" reg="Zasphinctus">Zasphinctus</tp:taxon-name-part> <tp:taxon-name-part taxon-name-part-type="species" reg="obamai">obamai</tp:taxon-name-part></tp:taxon-name></italic> sp. n. holotype (<ext-link xmlns:xlink="http://www.w3.org/1999/xlink" xlink:type="simple" ext-link-type="uri" xlink:href="http://data.antweb.org/specimen/CASENT0764125">CASENT0764125</ext-link>) and paratype worker (<ext-link xmlns:xlink="http://www.w3.org/1999/xlink" xlink:type="simple" ext-link-type="uri" xlink:href="http://data.antweb.org/specimen/CASENT0764127">CASENT0764127</ext-link>). <bold>A</bold> Full body scan (<ext-link xmlns:xlink="http://www.w3.org/1999/xlink" xlink:type="simple" ext-link-type="uri" xlink:href="http://data.antweb.org/specimen/CASENT0764125">CASENT0764125</ext-link>) <bold>B</bold> Scan of head (<ext-link xmlns:xlink="http://www.w3.org/1999/xlink" xlink:type="simple" ext-link-type="uri" xlink:href="http://data.antweb.org/specimen/CASENT0764125">CASENT0764125</ext-link>) <bold>C</bold> Scan of mesosoma (<ext-link xmlns:xlink="http://www.w3.org/1999/xlink" xlink:type="simple" ext-link-type="uri" xlink:href="http://data.antweb.org/specimen/CASENT0764127">CASENT0764127</ext-link>) <bold>D</bold> Scan of metasoma showing abdominal segments III to VII in profile (<ext-link xmlns:xlink="http://www.w3.org/1999/xlink" xlink:type="simple" ext-link-type="uri" xlink:href="http://data.antweb.org/specimen/CASENT0764127">CASENT0764127</ext-link>).</p></caption><graphic xmlns:xlink="http://www.w3.org/1999/xlink" xlink:href="zookeys-693-033-g021.jpg" position="float" orientation="portrait" xlink:type="simple" id="oo_151797.jpg"/></fig><table-wrap id="T3" position="float" orientation="portrait"><label>Table 3.</label><caption><p>Character matrix showing all diagnostic characters used for worker-based species delimitation system of Afrotropical <italic><tp:taxon-name><tp:taxon-name-part taxon-name-part-type="genus" reg="Zasphinctus">Zasphinctus</tp:taxon-name-part></tp:taxon-name></italic>.</p></caption><table id="TID0EAKAG" rules="all"><tbody><tr><th rowspan="1" colspan="1">Species</th><th rowspan="1" colspan="1">
                  <italic><tp:taxon-name><tp:taxon-name-part taxon-name-part-type="genus" reg="Zasphinctus">Z.</tp:taxon-name-part> <tp:taxon-name-part taxon-name-part-type="species" reg="obamai">obamai</tp:taxon-name-part></tp:taxon-name></italic>
                </th><th rowspan="1" colspan="1">
                  <italic><tp:taxon-name><tp:taxon-name-part taxon-name-part-type="genus" reg="Zasphinctus">Z.</tp:taxon-name-part> <tp:taxon-name-part taxon-name-part-type="species" reg="sarowiwai">sarowiwai</tp:taxon-name-part></tp:taxon-name></italic>
                </th><th rowspan="1" colspan="1">
                  <italic><tp:taxon-name><tp:taxon-name-part taxon-name-part-type="genus" reg="Zasphinctus">Z.</tp:taxon-name-part> <tp:taxon-name-part taxon-name-part-type="species" reg="wilsoni">wilsoni</tp:taxon-name-part></tp:taxon-name></italic>
                </th></tr><tr><td rowspan="1" colspan="1">
                  <bold>Head in profile</bold>
                </td><td rowspan="1" colspan="1">appearing longer and thinner (Fig. <xref ref-type="fig" rid="F5">4A</xref>)</td><td rowspan="1" colspan="1">appearing shorter and thicker (Fig. <xref ref-type="fig" rid="F5">4B</xref>)</td><td rowspan="1" colspan="1">appearing longer and thinner (Fig. <xref ref-type="fig" rid="F5">4C</xref>)</td></tr><tr><td rowspan="1" colspan="1">
                  <bold>Clypeal area</bold>
                </td><td rowspan="1" colspan="1">without conspicuous median tooth (Fig. <xref ref-type="fig" rid="F5">4D</xref>)</td><td rowspan="1" colspan="1">with conspicuous median tooth (Fig. <xref ref-type="fig" rid="F5">4E</xref>)</td><td rowspan="1" colspan="1">without conspicuous median tooth (Fig. <xref ref-type="fig" rid="F5">4F</xref>)</td></tr><tr><td rowspan="1" colspan="1">
                  <bold>Parafrontal ridges</bold>
                </td><td rowspan="1" colspan="1">dorsal outline irregularly convex and conspicuously thickened (Fig. <xref ref-type="fig" rid="F5">4G</xref>)</td><td rowspan="1" colspan="1">dorsal outline regularly convex and not conspicuously thickened (Fig. <xref ref-type="fig" rid="F5">4H</xref>)</td><td rowspan="1" colspan="1">dorsal outline mostly regularly convex and conspicuously thickened (Fig. <xref ref-type="fig" rid="F5">4I</xref>)</td></tr><tr><td rowspan="1" colspan="1">
                  <bold>Torulo-posttorular complex in dorsal view</bold>
                </td><td rowspan="1" colspan="1">comparatively thicker and shorter (Fig. <xref ref-type="fig" rid="F5">4G</xref>)</td><td rowspan="1" colspan="1">comparatively thinner and longer (Fig. <xref ref-type="fig" rid="F5">4H</xref>)</td><td rowspan="1" colspan="1">comparatively thicker and shorter (Fig. <xref ref-type="fig" rid="F5">4I</xref>)</td></tr><tr><td rowspan="1" colspan="1">
                  <bold>Antennal scapes</bold>
                </td><td rowspan="1" colspan="1">scape thicker: 2.2 to 2.4 times longer than broad at apex (SI2 215–242) (Fig. <xref ref-type="fig" rid="F5">4J</xref>)</td><td rowspan="1" colspan="1">scape moderately thick: 2.4 to 2.6 times longer than broad at apex (SI2 238–261) (Fig. <xref ref-type="fig" rid="F5">4K</xref>)</td><td rowspan="1" colspan="1">scape thinner: 2.7 times longer than broad at apex (SI2 267) (Fig. <xref ref-type="fig" rid="F5">4L</xref>)</td></tr><tr><td rowspan="1" colspan="1">
                  <bold>Vertex</bold>
                </td><td rowspan="1" colspan="1">vertexal margin and posterior face of head strongly developed (Fig. <xref ref-type="fig" rid="F5">4M</xref>)</td><td rowspan="1" colspan="1">vertexal margin and posterior face of head weakly developed (Fig. <xref ref-type="fig" rid="F5">4N</xref>)</td><td rowspan="1" colspan="1">vertexal margin and posterior face of head strongly developed (Fig. <xref ref-type="fig" rid="F5">4O</xref>)</td></tr><tr><td rowspan="1" colspan="1">
                  <bold>Occipital margin in posterodorsal view</bold>
                </td><td rowspan="1" colspan="1">outline sharp and irregularly defined (Fig. <xref ref-type="fig" rid="F5">4M</xref>)</td><td rowspan="1" colspan="1">outline sharp and very regularly defined (Fig. <xref ref-type="fig" rid="F5">4N</xref>)</td><td rowspan="1" colspan="1">outline weakly and irregularly defined (Fig. <xref ref-type="fig" rid="F5">4O</xref>)</td></tr><tr><td rowspan="1" colspan="1">
                  <bold>Occiput in posterior view</bold>
                </td><td rowspan="1" colspan="1">posterior and ventral margins similarly broad; ventral margin medially protruding (Fig. <xref ref-type="fig" rid="F5">4P</xref>)</td><td rowspan="1" colspan="1">more ellipsoid; posterior and ventral margins similarly broad; ventral margin not medially protruding (Fig. <xref ref-type="fig" rid="F5">4Q</xref>)</td><td rowspan="1" colspan="1">posterior clearly broader than ventral margin; ventral margin weakly medially protruding (Fig. <xref ref-type="fig" rid="F5">4R</xref>)</td></tr><tr><td rowspan="1" colspan="1">
                  <bold>Occipital margin in posteroventral view</bold>
                </td><td rowspan="1" colspan="1">outline sharp and irregularly defined (Fig. <xref ref-type="fig" rid="F6">5A</xref>)</td><td rowspan="1" colspan="1">outline sharp and very regularly defined (Fig. <xref ref-type="fig" rid="F6">5B</xref>)</td><td rowspan="1" colspan="1">outline moderately sharp and irregularly defined (Fig. <xref ref-type="fig" rid="F6">5C</xref>)</td></tr><tr><td rowspan="1" colspan="1">
                  <bold>Hypostoma</bold>
                </td><td rowspan="1" colspan="1">less diverging with relatively thin and mostly rounded lateral arms (Fig. <xref ref-type="fig" rid="F6">5D</xref>)</td><td rowspan="1" colspan="1">strongly diverging with very thick and strongly rounded lateral arms (Fig. <xref ref-type="fig" rid="F6">5E</xref>)</td><td rowspan="1" colspan="1">strongly diverging with moderately thick and strongly angulate lateral arms (Fig. <xref ref-type="fig" rid="F6">5F</xref>)</td></tr><tr><td rowspan="1" colspan="1">
                  <bold>Mesosoma in profile</bold>
                </td><td rowspan="1" colspan="1">relatively lower and elongate (<abbrev xmlns:xlink="http://www.w3.org/1999/xlink" xlink:title="Lateral Mesosoma Index" id="ABBRID0EXPBG" xlink:type="simple">LMI</abbrev> 34–36) (Fig. <xref ref-type="fig" rid="F6">5G</xref>)</td><td rowspan="1" colspan="1">moderately higher and compact (<abbrev xmlns:xlink="http://www.w3.org/1999/xlink" xlink:title="Lateral Mesosoma Index" id="ABBRID0EDQBG" xlink:type="simple">LMI</abbrev> 40–41) (Fig. <xref ref-type="fig" rid="F6">5H</xref>)</td><td rowspan="1" colspan="1">relatively lower and elongate (<abbrev xmlns:xlink="http://www.w3.org/1999/xlink" xlink:title="Lateral Mesosoma Index" id="ABBRID0EPQBG" xlink:type="simple">LMI</abbrev> 37) (Fig. <xref ref-type="fig" rid="F6">5I</xref>)</td></tr><tr><td rowspan="1" colspan="1">
                  <bold>Pleural endophragmal pit</bold>
                </td><td rowspan="1" colspan="1">weakly developed and shallow but visible (Fig. <xref ref-type="fig" rid="F6">5G</xref>)</td><td rowspan="1" colspan="1">strongly developed and deep (Fig. <xref ref-type="fig" rid="F6">5H</xref>)</td><td rowspan="1" colspan="1">very weakly developed and inconspicuous (Fig. <xref ref-type="fig" rid="F6">5I</xref>)</td></tr><tr><td rowspan="1" colspan="1">
                  <bold>Mesosoma dorsal</bold>
                </td><td rowspan="1" colspan="1">appearing thinner (<abbrev xmlns:xlink="http://www.w3.org/1999/xlink" xlink:title="Dorsal Mesosoma Index" id="ABBRID0EBSBG" xlink:type="simple">DMI</abbrev> 38–40; <abbrev xmlns:xlink="http://www.w3.org/1999/xlink" xlink:title="Dorsal Mesosoma Index 2" id="ABBRID0EFSBG" xlink:type="simple">DMI2</abbrev> 49–53) (Fig. <xref ref-type="fig" rid="F6">5J</xref>)</td><td rowspan="1" colspan="1">appearing thicker (<abbrev xmlns:xlink="http://www.w3.org/1999/xlink" xlink:title="Dorsal Mesosoma Index" id="ABBRID0ERSBG" xlink:type="simple">DMI</abbrev> 41–44; <abbrev xmlns:xlink="http://www.w3.org/1999/xlink" xlink:title="Dorsal Mesosoma Index 2" id="ABBRID0EVSBG" xlink:type="simple">DMI2</abbrev> 53–58) (Fig. <xref ref-type="fig" rid="F6">5K</xref>)</td><td rowspan="1" colspan="1">appearing intermediate (<abbrev xmlns:xlink="http://www.w3.org/1999/xlink" xlink:title="Dorsal Mesosoma Index" id="ABBRID0EBTBG" xlink:type="simple">DMI</abbrev> 40; <abbrev xmlns:xlink="http://www.w3.org/1999/xlink" xlink:title="Dorsal Mesosoma Index 2" id="ABBRID0EFTBG" xlink:type="simple">DMI2</abbrev> 53) (Fig. <xref ref-type="fig" rid="F6">5L</xref>)</td></tr><tr><td rowspan="1" colspan="1">
                  <bold>Petiolar tergum in profile</bold>
                </td><td rowspan="1" colspan="1">relatively lower: 1.2 times longer than high (<abbrev xmlns:xlink="http://www.w3.org/1999/xlink" xlink:title="Lateral Petiole Index" id="ABBRID0EYTBG" xlink:type="simple">LPI</abbrev> 117–123) (Fig. <xref ref-type="fig" rid="F6">5M</xref>)</td><td rowspan="1" colspan="1">relatively higher: 1.0 to 1.1 times longer than high (<abbrev xmlns:xlink="http://www.w3.org/1999/xlink" xlink:title="Lateral Petiole Index" id="ABBRID0EEUBG" xlink:type="simple">LPI</abbrev> 102–112) (Fig. <xref ref-type="fig" rid="F6">5N</xref>)</td><td rowspan="1" colspan="1">relatively higher: 1.1 times longer than high (<abbrev xmlns:xlink="http://www.w3.org/1999/xlink" xlink:title="Lateral Petiole Index" id="ABBRID0EQUBG" xlink:type="simple">LPI</abbrev> 112) (Fig. <xref ref-type="fig" rid="F6">5O</xref>)</td></tr><tr><td rowspan="1" colspan="1">
                  <bold>Subpetiolar process of petiolar sternum in profile</bold>
                </td><td rowspan="1" colspan="1">with thickened anterior and ventral margins and well developed concavity with differentiated fenestra (Fig. <xref ref-type="fig" rid="F6">5M</xref>)</td><td rowspan="1" colspan="1">with thickened anterior and ventral margins and well developed concavity with differentiated fenestra (Fig. <xref ref-type="fig" rid="F6">5N</xref>)</td><td rowspan="1" colspan="1">with thickened anterior and ventral margins and weak concavity without differentiated fenestra (Fig. <xref ref-type="fig" rid="F6">5O</xref>)</td></tr><tr><td rowspan="1" colspan="1">
                  <bold>Petiolar tergum in dorsal view</bold>
                </td><td rowspan="1" colspan="1">relatively thinner: around 1.2 times longer than broad (<abbrev xmlns:xlink="http://www.w3.org/1999/xlink" xlink:title="Dorsal Petiole Index" id="ABBRID0ECWBG" xlink:type="simple">DPI</abbrev> 82–85) (Fig. <xref ref-type="fig" rid="F6">5P</xref>)</td><td rowspan="1" colspan="1">relatively thicker: around 1.0 to 1.1. times broader than long (<abbrev xmlns:xlink="http://www.w3.org/1999/xlink" xlink:title="Dorsal Petiole Index" id="ABBRID0EOWBG" xlink:type="simple">DPI</abbrev> 101–111) (Fig. <xref ref-type="fig" rid="F6">5Q</xref>)</td><td rowspan="1" colspan="1">relatively thinner: around 1.1 times longer than broad (<abbrev xmlns:xlink="http://www.w3.org/1999/xlink" xlink:title="Dorsal Petiole Index" id="ABBRID0E1WBG" xlink:type="simple">DPI</abbrev> 93) (Fig. <xref ref-type="fig" rid="F6">5R</xref>)</td></tr><tr><td rowspan="1" colspan="1">
                  <bold>Subpetiolar process in ventral view</bold>
                </td><td rowspan="1" colspan="1">forklike, ventral margin very thick and short (Fig. <xref ref-type="fig" rid="F7">6A</xref>)</td><td rowspan="1" colspan="1">forklike, ventral margin moderately thick and short (Fig. <xref ref-type="fig" rid="F7">6B</xref>)</td><td rowspan="1" colspan="1">forklike, ventral margin thin and long (Fig. <xref ref-type="fig" rid="F7">6C</xref>)</td></tr><tr><td rowspan="1" colspan="1">
                  <bold>Abdominal segment III in dorsal view</bold>
                </td><td rowspan="1" colspan="1">appearing more trapezoidal with anterior margin more angulate (Fig. <xref ref-type="fig" rid="F7">6D</xref>)</td><td rowspan="1" colspan="1">appearing more rounded with anterior margin usually more rounded (Fig. <xref ref-type="fig" rid="F7">6E</xref>)</td><td rowspan="1" colspan="1">appearing more trapezoidal with anterior margin more angulate (Fig. <xref ref-type="fig" rid="F7">6F</xref>)</td></tr><tr><td rowspan="1" colspan="1">
                  <bold>Abdominal segment III in ventral view</bold>
                </td><td rowspan="1" colspan="1">comparatively thinner, longer, and only gently narrowing towards prora (Fig. <xref ref-type="fig" rid="F7">6G</xref>)</td><td rowspan="1" colspan="1">comparatively broad, short and strongly narrowing towards prora (Fig. <xref ref-type="fig" rid="F7">6H</xref>)</td><td rowspan="1" colspan="1">comparatively broad, short and moderately narrowing towards prora (Fig. <xref ref-type="fig" rid="F7">6I</xref>)</td></tr><tr><td rowspan="1" colspan="1">
                  <bold>Posterior end of abdominal segment III in ventral view</bold>
                </td><td rowspan="1" colspan="1">with thick, deep, sharply and irregularly outlined transverse groove (Fig. <xref ref-type="fig" rid="F7">6G</xref>)</td><td rowspan="1" colspan="1">with thinner, deep, sharply and relatively regularly outlined transverse groove (Fig. <xref ref-type="fig" rid="F7">6H</xref>)</td><td rowspan="1" colspan="1">transverse groove absent, instead with irregular grooves and rugosity (Fig. <xref ref-type="fig" rid="F7">6I</xref>)</td></tr><tr><td rowspan="1" colspan="1">
                  <bold>Prora in anteroventral view</bold>
                </td><td rowspan="1" colspan="1">well-developed with thick, irregularly shaped and rounded lateroventral margins (Fig. <xref ref-type="fig" rid="F7">6J</xref>)</td><td rowspan="1" colspan="1">well-developed with sharply and very regularly shaped lateroventral margins (Fig. <xref ref-type="fig" rid="F7">6K</xref>)</td><td rowspan="1" colspan="1">very weak to almost absent lateroventral margins (Fig. <xref ref-type="fig" rid="F7">6L</xref>)</td></tr><tr><td rowspan="1" colspan="1">
                  <bold>Abdominal segment VI in dorsal view</bold>
                </td><td rowspan="1" colspan="1">distinctly longer: 1.7 times broader than long (<abbrev xmlns:xlink="http://www.w3.org/1999/xlink" xlink:title="Dorsal Abdominal Segment VI Index" id="ABBRID0EI3BG" xlink:type="simple">DA6I</abbrev> 163–173) (Fig. <xref ref-type="fig" rid="F7">6M</xref>)</td><td rowspan="1" colspan="1">distinctly shorter: around 1.9 to 2 times broader than long (<abbrev xmlns:xlink="http://www.w3.org/1999/xlink" xlink:title="Dorsal Abdominal Segment VI Index" id="ABBRID0EU3BG" xlink:type="simple">DA6I</abbrev> 186–197) (Fig. <xref ref-type="fig" rid="F7">6N</xref>)</td><td rowspan="1" colspan="1">distinctly longer: 1.6 times broader than long (<abbrev xmlns:xlink="http://www.w3.org/1999/xlink" xlink:title="Dorsal Abdominal Segment VI Index" id="ABBRID0EA4BG" xlink:type="simple">DA6I</abbrev> 159) (Fig. <xref ref-type="fig" rid="F7">6O</xref>)</td></tr><tr><td rowspan="1" colspan="1">
                  <bold>Girdling constrictions abdominal segments IV, V, VI</bold>
                </td><td rowspan="1" colspan="1">unsculptured (Fig. <xref ref-type="fig" rid="F7">6P</xref>)</td><td rowspan="1" colspan="1">cross-ribbed, much weaker on IV than V &amp; VI (Fig. <xref ref-type="fig" rid="F7">6Q</xref>)</td><td rowspan="1" colspan="1">unsculptured (Fig. <xref ref-type="fig" rid="F7">6R</xref>)</td></tr><tr><td rowspan="1" colspan="1">
                  <bold>General surface sculpture</bold>
                </td><td rowspan="1" colspan="1">mostly smooth and shining with abundant, relatively deep piliferous punctures, except for reticulate-punctate anteromedian area of cephalic dorsum, anterior pronotum, mesopleuron, lateral propodeum, most of lateral petiole, and hypopygium</td><td rowspan="1" colspan="1">almost completely smooth and very shining with scattered, relatively deep piliferous punctures; sometimes with punctate sculpture on metapleuron</td><td rowspan="1" colspan="1">cephalic dorsum mostly reticulate-rugose, mesosoma and petiole laterally mostly reticulate-punctate, hypopygium reticulate-rugose, remainder of body predominanly smooth and shining with abundant piliferous punctures</td></tr></tbody></table></table-wrap></tp:treatment-sec><ref-list><ref id="B47"><mixed-citation xmlns:xlink="http://www.w3.org/1999/xlink" xlink:type="simple">
          <person-group><name name-style="western"><surname>Hita Garcia</surname><given-names>F</given-names></name><name name-style="western"><surname>Fischer</surname><given-names>G</given-names></name><name name-style="western"><surname>Liu</surname><given-names>C</given-names></name><name name-style="western"><surname>Audisio</surname><given-names>TL</given-names></name><name name-style="western"><surname>Economo</surname><given-names>EP</given-names></name></person-group> (<year>2017c</year>) Data from: Next-generation morphological character discovery and evaluation: an X-ray micro-CT enhanced revision of the ant genus <italic><tp:taxon-name><tp:taxon-name-part taxon-name-part-type="genus">Zasphinctus</tp:taxon-name-part></tp:taxon-name></italic> Wheeler (<tp:taxon-name><tp:taxon-name-part taxon-name-part-type="order">Hymenoptera</tp:taxon-name-part></tp:taxon-name>, <tp:taxon-name><tp:taxon-name-part taxon-name-part-type="family">Formicidae</tp:taxon-name-part></tp:taxon-name>, <tp:taxon-name><tp:taxon-name-part taxon-name-part-type="subfamily">Dorylinae</tp:taxon-name-part></tp:taxon-name>) in the Afrotropics. Dryad Digital Repository. <ext-link xlink:type="simple" ext-link-type="doi" xlink:href="10.5061/dryad.4s3v1">https://doi.org/10.5061/dryad.4s3v1</ext-link></mixed-citation></ref><ref id="B40"><mixed-citation xmlns:xlink="http://www.w3.org/1999/xlink" xlink:type="simple">
          <person-group><name name-style="western"><surname>Hita Garcia</surname><given-names>F</given-names></name><name name-style="western"><surname>Fischer</surname><given-names>G</given-names></name><name name-style="western"><surname>Peters</surname><given-names>MK</given-names></name><name name-style="western"><surname>Snelling</surname><given-names>RR</given-names></name><name name-style="western"><surname>Wägele</surname><given-names>JW</given-names></name></person-group> (<year>2009</year>) <article-title>A preliminary checklist of the ants (<tp:taxon-name><tp:taxon-name-part taxon-name-part-type="order">Hymenoptera</tp:taxon-name-part></tp:taxon-name>: <tp:taxon-name><tp:taxon-name-part taxon-name-part-type="family">Formicidae</tp:taxon-name-part></tp:taxon-name>) of Kakamega Forest (Kenya).</article-title> <source>Journal of East African Natural History</source> <volume>98</volume>: <fpage>147</fpage>–<lpage>165</lpage>. <ext-link xlink:type="simple" ext-link-type="doi" xlink:href="10.2982/028.098.0201">https://doi.org/10.2982/028.098.0201</ext-link></mixed-citation></ref></ref-list></tp:taxon-treatment>
